# Supplementary material for: Prolonged Suppression of Neuropathic Hypersensitivity upon Neurostimulation of the Posterior Insula in Mice
Source: Cells. 2022 Oct 20;11(20):3303. doi: 10.3390/cells11203303 (PMC9600702; doi:10.3390/cells11203303)
Supplement: Supplementary file 1 [file cells-11-03303-s001.zip]

Archive with 1 entries (1 files):
- cells-1864929-supplementary.pdf
